# Supplementary material for: Analysis of porcine body size variation using re-sequencing data of miniature and large pigs
Source: BMC Genomics. 2018 Sep 19;19:687. doi: 10.1186/s12864-018-5009-y (PMC6146782; doi:10.1186/s12864-018-5009-y)
Supplement: Supplementary file 2 — Table S1. Genome-wide estimated FST values between different contrasts of breed groups for all loci with call-rate ≥ 90%, over diagonal, standard errors below diagonal. (XLSX 10 kb) [file 12864_2018_5009_MOESM2_ESM.xlsx]

## Sheet: Table S1
	European	Asian	Minipig
European	0.00	0.13	0.12
Asian	0.00022	0.00	0.08
Minipig	0.00025	0.00014	0.00
