# Supplementary material for: Analysis of porcine body size variation using re-sequencing data of miniature and large pigs
Source: BMC Genomics. 2018 Sep 19;19:687. doi: 10.1186/s12864-018-5009-y (PMC6146782; doi:10.1186/s12864-018-5009-y)
Supplement: Supplementary file 3 — Table S2. Genome-wide estimated FST values between different contrasts of breed groups for all loci with call-rate ≥ 90%, over diagonal, standard errors below diagonal. (XLSX 9 kb) [file 12864_2018_5009_MOESM3_ESM.xlsx]

## Sheet: Table S2
	European Domestic	European Wild	Asian Domestic	Asian Wild	Goettingen Minipig	Mini-LEWE
European Domestic	0.00	0.03	0.13	0.13	0.14	0.07
European Wild	0.00009	0.00	0.16	0.18	0.16	0.14
Asian Domestic	0.00023	0.00029	0.00	0.06	0.10	0.08
Asian Wild	0.00024	0.00032	0.00012	0.00	0.11	0.11
Goettingen Minipig	0.00029	0.00033	0.00019	0.00021	0.00	0.09
Mini-LEWE	0.00019	0.00030	0.00018	0.00022	0.00023	0.00
