# Supplementary material for: Analysis of porcine body size variation using re-sequencing data of miniature and large pigs
Source: BMC Genomics. 2018 Sep 19;19:687. doi: 10.1186/s12864-018-5009-y (PMC6146782; doi:10.1186/s12864-018-5009-y)
Supplement: Supplementary file 4 — Table S3. Putative selective sweeps with genes contained. (XLSX 12 kb) [file 12864_2018_5009_MOESM4_ESM.xlsx]

## Sheet: Table S3
Chromosome	Start	End	Genes in Sweep, alphabetically ordered
1	227260000	228500000	ADAMTSL1, ADFP, RRAGA
1	239180000	240620000
2	56140000	57400000	OR11L1, OR13G1, OR14K1, OR2W3, TRIM58,
2	111300000	112520000	PAM, SLCO4C1, SLCO6A1
2	115100000	117180000	EFNA5
3	112160000	113400000	FAM98A, LTBP1, RASGRP3
4	14460000	16700000	ANXA13, FAM91A1, FBXO32, KIAA0196, MTSS1, NDUFB9, SQLE
4	25460000	26700000
4	26920000	28700000	CSMD3
4	30620000	31860000	EMC2, ENY2, RSPO2, TRHR
4	32580000	34020000	ABRA, ANGPT1
4	92740000	94060000	LMX1A, LRRC52, MGST3, RXRG
4	109420000	111420000	ACP6, ADAM30, BCL9, CHD1L, FMO5, GJA5, HMGCS2, PDE4DIP, PHGDH, PRKAB2, REG4
4	128640000	131140000	AGL, CDC14A, DBT, DPH5, EXTL2, FRRS1, PALMD, RTCA, SLC30A7, SLC35A3, VCAM1
5	26631284	28832505	SLC16A7
5	37340723	40142473	PTPRR, RAB21, TBC1D15, THAP2, TPH2
5	41620000	45947590	BBS10, CAPS2, DENND5B, FGD4, GLIPR1, GLIPR1L1, GLIPR1L2, KCNC2, KIAA1551, KRR1, NAP1L1, OSBPL8, PHLDA1, PKP2, SYT10
5	48500000	49780000	KLHL42, MANSC4, PPFIBP1, PTHLH, REP15
5	89500000	90860000	APAF1, IKBIP, SLC25A3
6	146340000	147760000	APOER2, CPT2, DMRTB1, ECHDC2, GLIS1, MAGOH, PODN, PRPF38A, SCP2, SLC1A7
7	65920000	68200000	CLEC14A, FOXA1, SLC25A21, SSTR1, TTC6
7	101500000	103400000	ACOT4, ACOT6, ALDH6A1, COQ6, DNAL1, ENTPD5, FAM161B, LIN52, PAPLN, PNMA1, PSEN1, RBM25, VRTN, VSX2
7	109351895	111052427	GTF2A1, SEL1L, STON2
8	36880000	41460000	ATP10D, COMMD8, CORIN, CWH43, DCUN1D4, GABRA2, GABRA4, GABRB1, GABRG1, GNPDA2, GUF1, LRRC66, NFXL1, OCIAD1, OCIAD2, SGCB, SLAIN2, SLC10A4, TEC, ZAR1
9	33740000	35880000	CNTN5
9	101060000	102660000	DBF4, FAM126A, IL-6, KLHL7, NUPL2, RUNDC3B, SLC25A40, TRA2A
10	39500000	40860000
10	66840000	68100000
11	16760000	18480000	ARL11, DLEU7, EBPL, FAM124A, INTS6, KPNA3, RCBTB1, SERPINE3, SPRYD7
13	10000000	11700000	UBE2E2
13	33700000	38880000	ABHD14A, ABHD14B, ACY1,ALAS1, AMIGO3, ARIH2, BAP1, CAMKV, CDHR4, CELSR3, COL7A1, DALRD3, DCP1A, DHX30, DNAH1, DOCK3, DUSP7, FAM212A, GBI1, GLT8D1, GLYCTK, GMPPB, GNAT1, GNL3, GPR62, GRM2, HEMK1, HYAL1, HYAL2, HYAL3, IFRD2, IMPDH2, IP6K1, IQCF1, IQCF2, IQCF3, IQCF5, IQCF6, ITIH3, ITIH4, KLHDC8B, LAMB2, MANF, MAP4, MAPKAPK3, MON1A, MST1R, NAT6, NCKIPSD, NDUFAF3, NEK4, NISCH, NME6, NPG1, NPRL2, NT5D…
13	41080000	42620000	ARHGEF3, FAM208A
13	74700000	77560000	ATG7, FGD5, GRIP2, H1FOO, IFT122, MKRN2, MKRN2OS, NR2C2, PLXND1, PPARG, RHO, RPL32, SYN2, TAMM41, TIMP4, TRH, TSEN2, VGLL4
13	80100000	81840000	ACAD11, CCRL1, CHST13, DNAJC13, MCM2, PLXNA1, PODXL2, UBA5
13	157040000	158600000	CD200, GCSAM, PVRL3, SLC9C1
13	159620000	160880000	CD47, DZIP3, HHLA2, IFT57, RETNLB, TRAT1
13	184120000	185420000
13	204460000	205680000	KRTAP7-1, KRTAP8-1, SCAF4, SOD1
13	217080000	218300000	COL18A1, FAM207A, ITGB2, PTTG1IP, SLC19A1, SUMO3, TRPM2, TSPEAR, UBE2G2
14	44100000	47660000	ACACB,ADRBK2, ALKBH2, ASPHD2, CMLKR1, CRYBA4, CRYBB1, CRYBB2, CRYBB3, DAO, FOXN4, HPS4, KIAA1671, MYO18B, PIWIL3, SART3, SELPLG, SEZ6L, SGSM1, SRRD, SSH1, STIP, SVOP, TPST2, UNG, USP30, WSCD2
14	49220000	58787438	ACTN2, ADORA2A,AIFM3, AP1B1, ARVCF, BCR, CDC45, CLDN5, COMT, CRKL, DDT, DEPDC5, DERL3, DGCR14, DGCR2, DGCR8, DRG1, EIF4ENIF1, EMID1, EWSR1, GAS2L1, GATSL3, GGT1, GGT5, GNAZ, GNB1L, GP1BB, GSC2, GUCD1, HIC2, HIRA, HORMAD2, IGLC, IGLV-0, INPP5J, KLHL22, KREMEN1,LIF, LIMK2, LRRC74B, LRRC75B, LZTR1, MAPK1, MED15, MIF, MMP11, MORC2,MRPL40, MTMR3, MTR, NEFH, NIPSNAP1, OSBP2, OSM, P2RX6,PATZ1, PI4KA, PI…
14	60200000	61560000	COA6, KCNK1, RBM34, SLC35F3, TARBP1, TOMM20
14	81460000	83740000	ADK, ANXA7, AP3M1, CAMK2G, CFAP70, CHCHD1, DUPD1, ECD, FUT11, KAT6B, MSS51,MYOZ1, NUDT13, OIT3, P4HA1, PLA2G12B, PLAU, PPP3CB, SEC24C, SYNPO2L, VIN
15	23240000	24940000
15	28220000	29440000	BIN1, C1QL2, DBI, ERCC3, MAP3K2, PROC, STEAP3
15	29940000	31460000	CNTNAP5
15	45660000	47060000
15	153620000	154960000	ANKMY1, BOK, DUSP28, FARP2, GPC1, MYEOV2, NDUFA10, RNPEPL1, SEPT2, SNED1, STK25, THAP4
16	19200000	20660000	ADAMTS12
