# Supplementary material for: Analysis of porcine body size variation using re-sequencing data of miniature and large pigs
Source: BMC Genomics. 2018 Sep 19;19:687. doi: 10.1186/s12864-018-5009-y (PMC6146782; doi:10.1186/s12864-018-5009-y)
Supplement: Supplementary file 5 — Table S4. Potentially overrepresented GO-Terms in selective sweeps. (XLSX 14 kb) [file 12864_2018_5009_MOESM5_ESM.xlsx]

## Sheet: Table S4
GO term accession	GO term name	Fisher-p	Empirical p-value	No. Genes in Term and Sweep	Fold Enrichment	Gene names of genes in GO term and sweep
GO:0030018	Z disc	0.0017	0.0002	7	3.94	SYNPO2L, FBXO32, PSEN1, RYR2, MYO18B, ACTN2, PPP3CB
GO:0000122	negative regulation of transcription from RNA polymerase II promoter	0.0012	0.0014	4	0.26	VPRBP, FOXA1, GLIS1, PPARG
GO:0008138	protein tyrosine/serine/threonine phosphatase activity	0.005	0.004	5	4.38	DUSP7, DUPD1, DUSP28, CDC14A, SSH1
GO:0005902	microvillus	0.0172	0.0059	4	3.94	FOXA1, ANGPT1, VCAM1, HYAL2
GO:0000381	regulation of alternative mRNA splicing, via spliceosome	0.006	0.0063	4	5.25	RBM15B, MAGOH, RBM25, RBM5
GO:0005743	mitochondrial inner membrane	0.0149	0.0067	13	1.99	AIFM3, OCIAD2, USMG5, UQCRC1, PSEN1, SLC25A1, SLC25A3, SLC25A20, HMGCS2, NDUFAF3, NIPSNAP1, UQCR10, NDUFB9
GO:0006470	protein dephosphorylation	0.0033	0.0067	10	2.75	MTMR3, PTPRR, DUSP7, DUPD1, DUSP28, PPM1M, PPM1F, CDC14A, SSH1, PPP3CB
GO:0005739	mitochondrion	0.0024	0.0078	54	1.52	AIFM3, OCIAD1, OCIAD2, NULLWERT, HEMK1, CHCHD1, SLC25A40, ACP6, GUF1, NDUFA10, ALDH6A1, SLC25A21, USMG5, UQCRC1, PSEN1, EMC2, SLC25A1, TBC1D15, PRKCD, SOD1, GLYCTK, CPT2, ACACB, DBI, GMPPB, MRPL40, UNG, SLC25A3, SLC25A20, USP30, ALAS1, P4HA1, ACAD11, MAPK1, BOK, TAMM41, HMGCS2, COQ6, NUDT13, NDUFAF3, DHX30, DBT, TNNC1, NEFH, TOMM20, NIPSNAP1, TXNRD2, COMT, NME6, UQCR10, NDUFB9, COA6, TANGO2, TUSC2
GO:0050901	leukocyte tethering or rolling	0.0096	0.0081	3	6.44	PODXL2, VCAM1, SELPLG
GO:0086005	ventricular cardiac muscle cell action potential	0.0125	0.012	3	5.91	PKP2, GJA5, RYR2
GO:0004839	ubiquitin activating enzyme activity	0.0052	0.0146	2	15.75	UBA7, ATG7
GO:0071526	semaphorin-plexin signaling pathway	0.0072	0.0151	3	7.09	PLXND1, FARP2, PLXNB1
GO:0016791	phosphatase activity	0.0213	0.0155	11	2.08	MTMR3, ACP6, PTPRR, DUSP7, DUPD1, DUSP28, PPM1F, CDC14A, SSH1, PFKFB4, PPP3CB
GO:0007214	gamma-aminobutyric acid signaling pathway	0.0008	0.0162	4	8.59	GABRG1, GABRA2, GABRA4, GBI1
GO:0030131	clathrin adaptor complex	0.0234	0.0169	3	4.73	AP3M1, STON2, AP1B1
GO:0006790	sulfur compound metabolic process	0.0074	0.018	7	3.06	SOD1, ACOT6, ACOT4, GGT1, GGT5, MTR, TPST2
GO:0000978	RNA polymerase II core promoter proximal region sequence-specific DNA binding	0.0222	0.0187	1	0.16	SMARCB1
GO:0010628	positive regulation of gene expression	0.0321	0.0191	1	0.17	PPM1F
GO:2001235	positive regulation of apoptotic signaling pathway	0.0326	0.0191	4	3.26	OSM, ADORA2A, PRKCD, APAF1
GO:0000244	spliceosomal tri-snRNP complex assembly	0.0164	0.0208	2	9.45	SART3, USP4
GO:0005044	scavenger receptor activity	0.0226	0.0219	4	3.64	SCARF2, CCRL1, SUSD2, STAB1
GO:0015629	actin cytoskeleton	0.0272	0.0222	10	2.13	MYOZ1, FGD4, VIN, SPECC1L, SEPT2, ABRA, INTS6, NULLWERT, TNNC1, MTSS1
GO:0051373	FATZ binding	0.0052	0.0228	2	15.75	MYOZ1, ACTN2
GO:0000302	response to reactive oxygen species	0.0036	0.0232	3	8.86	SOD1, HYAL1, HYAL2
GO:0006122	mitochondrial electron transport, ubiquinol to cytochrome c	0.0101	0.0239	2	11.81	UQCRC1, UQCR10
GO:0034394	protein localization to cell surface	0.0194	0.0247	3	5.06	VIN, ANGPT1, USP4
GO:0045927	positive regulation of growth	0.0101	0.0248	2	11.81	PPM1F, HYAL1
GO:0030346	protein phosphatase 2B binding	0.0052	0.0261	2	15.75	SOD1, PPP3CB
GO:0016311	dephosphorylation	0.0287	0.0271	10	2.09	MTMR3, ACP6, PTPRR, DUSP7, DUPD1, DUSP28, CDC14A, SSH1, PFKFB4, PPP3CB
GO:0003700	sequence-specific DNA binding transcription factor activity	0.013	0.0274	8	0.45	FOXA1, DMRTB1, NFXL1, GSC2, NR2C2, RXRG, FOXN4, PPARG
GO:0035176	social behavior	0.006	0.0286	4	5.25	GNB1L, ANXA7, MSS51, PPP3CB
GO:0010891	negative regulation of sequestering of triglyceride	0.0101	0.0288	2	11.81	OSBPL8, PPARG
GO:0032930	positive regulation of superoxide anion generation	0.0101	0.0308	2	11.81	PRKCD, SOD1
GO:0042802	identical protein binding	0.0278	0.031	21	1.65	P2RX6, SYT10, ADORA2A, PRKAB2, DRG1, SOD1, C1QL2, RYR2, DCP1A, EWSR1, UBE2G2, BIN1, CRYBB2, APAF1, COL18A1, NISCH, ACTN2, MTSS1, USP4, COL7A1, RASSF1
GO:0031625	ubiquitin protein ligase binding	0.065	0.0347	1	0.2	PRKAR2A
GO:0003677	DNA binding	0.0035	0.0354	22	0.57	HEMK1, FOXA1, H1FOO, CHD1L, GLIS1, DMRTB1, KAT6B, VSX2, PATZ1, GSC2, MCM2, NR2C2, RXRG, FOXN4, TOP3B, GTF2A1, LMX1A, ERCC3, NULLWERT, PPARG, SSH1, STIP
GO:0016746	transferase activity, transferring acyl groups	0.0501	0.0357	9	1.95	KAT6B, CPT2, GGT1, ALAS1, SCP2, GGT5, HMGCS2, DBT, NAT6
GO:0004721	phosphoprotein phosphatase activity	0.0512	0.036	5	2.46	DUSP7, PPM1M, PPM1F, SSH1, PPP3CB
GO:0045110	intermediate filament bundle assembly	0.0164	0.0361	2	9.45	PKP2, NEFH
GO:0071347	cellular response to interleukin-1	0.006	0.0362	4	5.25	ADAMTS12, HYAL3, HYAL1, HYAL2
GO:0033192	calmodulin-dependent protein phosphatase activity	0.0101	0.0376	2	11.81	PPM1F, PPP3CB
GO:0031419	cobalamin binding	0.0101	0.0386	2	11.81	NULLWERT, MTR
GO:0007601	visual perception	0.0551	0.0399	5	2.41	RHO, CRYBA4, CRYBB2, GNAT1, LAMB2
GO:0005912	adherens junction	0.0441	0.041	3	3.73	PKP2, VIN, MTSS1
GO:0006334	nucleosome assembly	0.019	0.0413	5	3.19	H1FOO, SART3, KAT6B, MCM2, NAP1L1
GO:0004725	protein tyrosine phosphatase activity	0.0497	0.0416	6	2.25	MTMR3, PTPRR, DUSP7, DUPD1, CDC14A, SSH1
GO:0050919	negative chemotaxis	0.0194	0.0425	3	5.06	EFNA5, SEMA3F, RHOA
GO:0050660	flavin adenine dinucleotide binding	0.0167	0.0434	6	2.89	AIFM3, FMO5, ACAD11, COQ6, TXNRD2, SQLE
GO:0030035	microspike assembly	0.0052	0.0435	2	15.75	FGD4, ACTN2
GO:0061024	membrane organization	0.0679	0.0436	5	2.27	ATP10D, SOD1, ATG7, MTSS1, HYAL2
GO:0015630	microtubule cytoskeleton	0.0766	0.0455	8	1.87	SLAIN2, SPECC1L, MCM2, ALKBH2, MAPK1, MAP4, DGCR8, RASSF1
GO:0007160	cell-matrix adhesion	0.0551	0.046	5	2.41	ADAMTS12, PPFIBP1, ITGB2, SNED1, VCAM1
GO:0006396	RNA processing	0.059	0.0462	4	2.7	SF3A1, SART3, RTCA, TARBP1
GO:0031982	vesicle	0.085	0.0467	7	2.04	VIN, MIF, TKT, ITGB2, SLC30A7, GBI1, ANXA7
GO:0050731	positive regulation of peptidyl-tyrosine phosphorylation	0.0341	0.0485	5	2.75	LIF, OSM, MIF, ANGPT1, EFNA5
