# Supplementary material for: Analysis of porcine body size variation using re-sequencing data of miniature and large pigs
Source: BMC Genomics. 2018 Sep 19;19:687. doi: 10.1186/s12864-018-5009-y (PMC6146782; doi:10.1186/s12864-018-5009-y)
Supplement: Supplementary file 7 — Table S5. Overview of SNPs in the region from 52 to 61 Mb on chromosome X, including results of filtering. (XLSX 10 kb) [file 12864_2018_5009_MOESM7_ESM.xlsx]

## Sheet: Table S5
Name	Position [bp]	Ref-Allele	Freq All. 2 |0.01	Miss SNP 0.1	Filter
MARC0056564	52288809	A/G	0.655	0.011421320	PASS
DBNP0002135	53047552	A/G	0.999	0.008883249	Low MAF
H3GA0051806	53153142	A/C	0.003	0.008883249	Low MAF
MARC0046345	53546811	A/C	0.908	0.011421320	PASS
H3GA0051807	53737090	A/G	0.836	0.008883249	PASS
DRGA0017256	53798124	A	0.000	0.011421320	Low MAF
ASGA0090837	55073511	A/G	0.002	0.008883249	Low MAF
INRA0056742	56659659	A/G	0.503	0.015228426	PASS
H3GA0051810	56716179	A/T	0.479	0.010152284	PASS
ALGA0099752	56777155	C	0.000	0.010152284	Low MAF
H3GA0051809	56808512	A/C	0.017	0.850253807	Missingness
MARC0013223	57672454	A/G	0.479	0.010152284	PASS
H3GA0041288	58094394	C	0.000	0.015228426	Low MAF
INRA0045469	58412329	G	0.000	0.729695431	Low MAF, Missingness
MARC0087059	58568494	A	0.000	0.012690355	Low MAF
MARC0018078	58594054	G	0.000	0.011421320	Low MAF
ALGA0099755	58828801	A/G	0.001	0.010152284	Low MAF
H3GA0051811	58911107	A/G	0.103	0.746192893	Missingness
INRA0056744	59339614	A/G	0.974	0.008883249	PASS
MARC0020618	59374460	C	0.000	0.011421320	Low MAF
ALGA0099759	59411403	C	0.000	0.009	Low MAF
ALGA0099758	60471958	A/C	0.992	0.010	Low MAF
H3GA0051814	60656889	A/G	0.976	0.011	PASS
