# Supplementary material for: Analysis of porcine body size variation using re-sequencing data of miniature and large pigs
Source: BMC Genomics. 2018 Sep 19;19:687. doi: 10.1186/s12864-018-5009-y (PMC6146782; doi:10.1186/s12864-018-5009-y)
Supplement: Supplementary file 8 — Table S6. Occurring haplotypes in region 52 to 61 Mb on chromosome X and numbers of carrier animals. (XLSX 10 kb) [file 12864_2018_5009_MOESM8_ESM.xlsx]

## Sheet: Table S6
Number of animals	52’288’809; 53’546’811; 53’737’090	56’659’659; 56’716’179; 57’672’454	59’339’614; 60’656’889
3*DL, 11*F1, 50*F2, 2*Duroc-P0	AA CC AA	AA AA AA	GG GG
5*DL, 30*F2, 2*Duroc-P0	AG AC AG
24*F2, 2*Yorckshire-P0	AA CC AG
20*F2	AG CC AG
2*DL, 4*F1, 15*F2, 12*Mi, 1*Duroc-P0	GG AA GG
2*DL	AG AC GG
1*DL, 11*F2, 1*Mi	GG AC GG
9*F1, 79*F2, 5*Yorckshire-P0	AA CC GG
4*F1, 14*F2, 1*Mi, 1* Duroc-P0, 1*WS	GG CC GG
20*F1, 21*F2	AG CC AG	AG TA GA	GG GG
7*F1, 14*F2, 2*Mi	GG AC GG
21*F1, 46*F2	AG CC GG
7*F1, 9*F2	GG CC GG
3*WS	GG CC GG	AG AA AA	AG AG
18*WS		GG AA AA	AA AA
114*F2, 158* GMP, 2*Mi, 21*GMP-P0, 4*VP	GG CC GG	GG TT GG	GG GG
DL: German Landrace; WS: European Wild boar; Mi: Minnesota Minipig; VP: Vietnamese potbellied pig; GMP: Göttingen Minipig; P0,F1,F2: Animals of the parental/ first intercross/ second intercross Generation of the cross-breeding experiment
