# Supplementary material for: Analysis of porcine body size variation using re-sequencing data of miniature and large pigs
Source: BMC Genomics. 2018 Sep 19;19:687. doi: 10.1186/s12864-018-5009-y (PMC6146782; doi:10.1186/s12864-018-5009-y)
Supplement: Supplementary file 9 — Table S7. Genes located in first region of large sweep on chromosome X. (XLSX 9 kb) [file 12864_2018_5009_MOESM9_ESM.xlsx]

## Sheet: Table S7
Chromosome	Start	End	Genes in Sweep, alphabetically ordered
X	52000000	61000000	ALAS2, AMER1, APEX2, AR, ARHGEF9, FAM120C, FOXR2, GNL3L, HEPH, LAS1L, MAGEC3, MSN, PFKFB1, PHF8, SPIN3, TROP, TSR2, WNK3
