# Supplementary material for: Analysis of porcine body size variation using re-sequencing data of miniature and large pigs
Source: BMC Genomics. 2018 Sep 19;19:687. doi: 10.1186/s12864-018-5009-y (PMC6146782; doi:10.1186/s12864-018-5009-y)
Supplement: Supplementary file 10 — Table S8. Overview of sampled breeds and descriptive statistics of the re-sequenced samples. (XLSX 10 kb) [file 12864_2018_5009_MOESM10_ESM.xlsx]

## Sheet: Table S8
Breed	Number of Samples	Average Depth	Class	Subclass
Duroc	4	5.98	European	Domestic
Hampshire	2	6.49	European	Domestic
Jiangquhai	1	8.20	Asian	Domestic
Large White	14	6.46	European	Domestic
Landrace	5	6.36	European	Domestic
Meishan	4	6.83	Asian	Domestic
Pietrain	5	5.61	European	Domestic
Xiang	2	6.27	Asian	Domestic
European wild boar	6	6.44	European	Wild
Asian wild boar	5	6.27	Asian	Wild
Goettingen Minipig external	1	12.76	Minipig	Goettingen
Goettingen Minipig	10	13.01	Minipig	Goettingen
Mini-LEWE	2	13.93	Minipig	Berlin
Mini-LEWE pool	10	13.14	Minipig	Berlin
Wuzhishan	1	11.02	Asian	Domestic
